# Supplementary material for: Contribution to the Preclinical Safety Assessment of Lannea velutina and Sorindeia juglandifolia Leaves
Source: Plants (Basel). 2022 Dec 27;12(1):130. doi: 10.3390/plants12010130 (PMC9823897; doi:10.3390/plants12010130)
Supplement: Supplementary file 1 [file plants-12-00130-s001.zip]

Archive with 1 entries (1 files):
- plants-2111125-supplementary.pdf
